# Supplementary material for: Cryo-EM structures of human bradykinin receptor-Gq proteins complexes
Source: Nat Commun. 2022 Feb 7;13:714. doi: 10.1038/s41467-022-28399-1 (PMC8821558; doi:10.1038/s41467-022-28399-1)
Supplement: Supplementary file 3 — Source Data [file 41467_2022_28399_MOESM3_ESM.xlsx]

## Sheet: Supplementary Fig.2a
B2R(kallidin)
Log [kallidin] M	WT-B2R & WT-Gq			CryoEM-B2R & WT-Gq			WT-B2R & CryoEM-Gq			CryoEM-B2R & CryoEM-Gq
Replicates	1	2	3	1	2	3	1	2	3	1	2	3
-5	42.5901	49.5852	36.5374	52.122	49.536	51.895	10.148	11.45	11.692	10.87	12.369	10.158
-6	45.2766	44.3271	44.8043	52.764	53.46	54.557	10.662	12.011	10.468	9.95	10.865	12.425
-7	46.496	46.8555	44.8629	48.442	55.577	56.631	9.742	11.736	11.666	9.999	12.917	12.22
-8	41.7985	45.9712	43.7664	44.271	50.004	49.061	10.127	10.773	10.834	6.143	10.045	8.274
-9	28.7115	23.8472	32.5956	43.156	43.43	41.018	4.655	6.01	7.893	5.963	6.821	6.537
-10	8.29613	7.26972	9.35981	16.03	19.757	18.739	6.048	4.82	6.28	4.556	4.854	3.963
-11	7.41543	6.73596	8.16676	6.167	6.275	8.053	4.998	4.319	4.272	4.448	5.697	3.431
Basal (no ligand)	9.06777	5.63618	9.19629	3.389	3.9	3.63	4.859	4.766	3.942	3.549	4.018	3.409

## Sheet: Supplementary Fig.2b
B2R(kallidin)
Log [kallidin] M	WT			W113A			F121A			Y201A			F286A			R297A			Y322A
Replicates	1	2	3	1	2	3	1	2	3	1	2	3	1	2	3	1	2	3	1	2	3
-5	42.5901	49.5852	36.5374	38.427	38.402	39.536	35.804	38.965	40.784	34.277	39.675	41.6	43.652	42.414	30.229	43.421	46.631	47.805	37.07	35.318	38.808
-6	45.2766	44.3271	44.8043	16.382	28.602	25.339	20.23	27.949	29.127	32.375	35.687	35.838	29.276	34.526	35.575	42.298	43.479	45.72	35.281	37.962	39.017
-7	46.496	46.8555	44.8629	4.984	7.11	7.035	5.486	7.339	7.116	20.695	23.567	23.228	22.983	23.375	18.753	43.731	44.476	46.163	32.641	33.697	36.714
-8	41.7985	45.9712	43.7664	4.907	3.913	4.506	4.141	5.381	3.342	4.419	4.537	5.209	5.32	5.871	4.146	30.113	35.112	35.593	15.768	14.482	12.132
-9	28.7115	23.8472	32.5956	3.606	4.204	4.426	4.253	3.023	3.24	4.506	4.917	3.247	5.507	5.223	3.85	22.72	21.105	21.375	3.795	5.263	4.825
-10	8.29613	7.26972	9.35981	5.534	6.634	4.498	6.431	3.848	3.38	4.015	4.396	4.136	6.374	5.939	4.628	4.695	4.05	4.529	6.663	4.929	5.36
-11	7.41543	6.73596	8.16676	4.495	4.085	4.866	5.187	4.543	4.69	3.86	4.319	3.023	5.429	5.961	5.496	5.183	3.962	3.894	5.56	5.674	4.73
Basal (no ligand)	9.06777	5.63618	9.19629	5.051	4.678	4.062	4.735	5.122	4.902	4.873	4.648	3.957	5.638	6.322	6.453	6.142	4.545	4.569	3.628	4.884	4.358

## Sheet: Supplementary Fig.2c
B2R(kallidin)
Log [kallidin] M	WT			R196A			E204A			I213A			S289A			T290A			D293A			D311A			Q315A
Replicates	1	2	3	1	2	3	1	2	3	1	2	3	1	2	3	1	2	3	1	2	3	1	2	3	1	2	3
-5	42.5901	49.5852	36.5374	4.409	3.915	4.503	39.1	39.289	39.983	44.561	50.399	51.618	45.85	52.595	53.437	47.136	45	51.292	62.372	60.386	58.252	47.35	46.809	44.884	40.899	45.163	47.375
-6	45.2766	44.3271	44.8043	5.096	3.855	3.668	41.961	40.567	45.147	39.55	45.964	44.303	50.953	49.536	56.04	48.387	47.918	50.198	58.387	54.222	63.621	41.526	44.16	44.332	39.107	40.943	39.198
-7	46.496	46.8555	44.8629	5.465	3.758	4.854	36.003	37.176	39.934	27.809	28.726	21.764	48.286	47.748	47.865	42.876	45.598	44.433	55.428	50.535	60.93	38.106	41.076	40.236	29.468	31.454	30.997
-8	41.7985	45.9712	43.7664	3.961	5.057	4.11	21.39	17.003	20.989	4.892	4.515	3.557	39.414	41.623	38.586	17.781	18.08	13.395	40.737	36.108	45.97	20.816	19.821	19.313	5.396	5.097	3.872
-9	28.7115	23.8472	32.5956	5.475	3.964	3.92	4.118	4.734	4.881	4.52	4.325	4.172	27.093	26.195	24.179	6.122	3.967	5.363	16.682	14.466	10.273	4.557	5.562	3.988	5.631	4.886	5.867
-10	8.29613	7.26972	9.35981	4.853	4.036	4.538	3.814	2.597	4.983	4.45	3.96	4.918	5.799	8.32	6.212	7.131	5.985	5.641	4.434	9.164	5.811	4.918	4.913	5.543	6.421	5.69	4.473
-11	7.41543	6.73596	8.16676	4.401	3.592	4.35	2.952	4.709	3.703	3.693	3.678	3.489	6.288	4.673	5.511	7.778	5.324	6.761	5.965	5.82	6.425	6.327	3.77	5.295	5.949	5.846	4.537
Basal (no ligand)	9.06777	5.63618	9.19629	3.182	5.386	4.603	3.862	3.594	3.239	4.067	3.613	4.183	8.479	7.616	6.132	7.563	4.589	6.54	6.422	4.942	3.596	6.273	4.937	6.592	5.361	4.83	5.931

## Sheet: Supplementary Table 1
B2R(kallidin)
Log [kallidin] M	WT-B2R & WT-Gq			CryoEM-B2R & WT-Gq			WT-B2R & CryoEM-Gq			CryoEM-B2R & CryoEM-Gq
Replicates	1	2	3	1	2	3	1	2	3	1	2	3
-5	42.5901	49.5852	36.5374	52.122	49.536	51.895	10.148	11.45	11.692	10.87	12.369	10.158
-6	45.2766	44.3271	44.8043	52.764	53.46	54.557	10.662	12.011	10.468	9.95	10.865	12.425
-7	46.496	46.8555	44.8629	48.442	55.577	56.631	9.742	11.736	11.666	9.999	12.917	12.22
-8	41.7985	45.9712	43.7664	44.271	50.004	49.061	10.127	10.773	10.834	6.143	10.045	8.274
-9	28.7115	23.8472	32.5956	43.156	43.43	41.018	4.655	6.01	7.893	5.963	6.821	6.537
-10	8.29613	7.26972	9.35981	16.03	19.757	18.739	6.048	4.82	6.28	4.556	4.854	3.963
-11	7.41543	6.73596	8.16676	6.167	6.275	8.053	4.998	4.319	4.272	4.448	5.697	3.431
Basal (no ligand)	9.06777	5.63618	9.19629	3.389	3.9	3.63	4.859	4.766	3.942	3.549	4.018	3.409

## Sheet: Supplementary Table 3
B2R(kallidin)
Log [kallidin] M	WT			W113A			F121A			Y201A			F286A			R297A			Y322A			R196A			E204A			I213A			S289A			T290A			D293A			D311A			Q315A
Replicates	1	2	3	1	2	3	1	2	3	1	2	3	1	2	3	1	2	3	1	2	3	1	2	3	1	2	3	1	2	3	1	2	3	1	2	3	1	2	3	1	2	3	1	2	3
-5	42.5901	49.5852	36.5374	38.427	38.402	39.536	35.804	38.965	40.784	34.277	39.675	41.6	43.652	42.414	30.229	43.421	46.631	47.805	37.07	35.318	38.808	4.409	3.915	4.503	39.1	39.289	39.983	44.561	50.399	51.618	45.85	52.595	53.437	47.136	45	51.292	62.372	60.386	58.252	47.35	46.809	44.884	40.899	45.163	47.375
-6	45.2766	44.3271	44.8043	16.382	28.602	25.339	20.23	27.949	29.127	32.375	35.687	35.838	29.276	34.526	35.575	42.298	43.479	45.72	35.281	37.962	39.017	5.096	3.855	3.668	41.961	40.567	45.147	39.55	45.964	44.303	50.953	49.536	56.04	48.387	47.918	50.198	58.387	54.222	63.621	41.526	44.16	44.332	39.107	40.943	39.198
-7	46.496	46.8555	44.8629	4.984	7.11	7.035	5.486	7.339	7.116	20.695	23.567	23.228	22.983	23.375	18.753	43.731	44.476	46.163	32.641	33.697	36.714	5.465	3.758	4.854	36.003	37.176	39.934	27.809	28.726	21.764	48.286	47.748	47.865	42.876	45.598	44.433	55.428	50.535	60.93	38.106	41.076	40.236	29.468	31.454	30.997
-8	41.7985	45.9712	43.7664	4.907	3.913	4.506	4.141	5.381	3.342	4.419	4.537	5.209	5.32	5.871	4.146	30.113	35.112	35.593	15.768	14.482	12.132	3.961	5.057	4.11	21.39	17.003	20.989	4.892	4.515	3.557	39.414	41.623	38.586	17.781	18.08	13.395	40.737	36.108	45.97	20.816	19.821	19.313	5.396	5.097	3.872
-9	28.7115	23.8472	32.5956	3.606	4.204	4.426	4.253	3.023	3.24	4.506	4.917	3.247	5.507	5.223	3.85	22.72	21.105	21.375	3.795	5.263	4.825	5.475	3.964	3.92	4.118	4.734	4.881	4.52	4.325	4.172	27.093	26.195	24.179	6.122	3.967	5.363	16.682	14.466	10.273	4.557	5.562	3.988	5.631	4.886	5.867
-10	8.29613	7.26972	9.35981	5.534	6.634	4.498	6.431	3.848	3.38	4.015	4.396	4.136	6.374	5.939	4.628	4.695	4.05	4.529	6.663	4.929	5.36	4.853	4.036	4.538	3.814	2.597	4.983	4.45	3.96	4.918	5.799	8.32	6.212	7.131	5.985	5.641	4.434	9.164	5.811	4.918	4.913	5.543	6.421	5.69	4.473
-11	7.41543	6.73596	8.16676	4.495	4.085	4.866	5.187	4.543	4.69	3.86	4.319	3.023	5.429	5.961	5.496	5.183	3.962	3.894	5.56	5.674	4.73	4.401	3.592	4.35	2.952	4.709	3.703	3.693	3.678	3.489	6.288	4.673	5.511	7.778	5.324	6.761	5.965	5.82	6.425	6.327	3.77	5.295	5.949	5.846	4.537
Basal (no ligand)	9.06777	5.63618	9.19629	5.051	4.678	4.062	4.735	5.122	4.902	4.873	4.648	3.957	5.638	6.322	6.453	6.142	4.545	4.569	3.628	4.884	4.358	3.182	5.386	4.603	3.862	3.594	3.239	4.067	3.613	4.183	8.479	7.616	6.132	7.563	4.589	6.54	6.422	4.942	3.596	6.273	4.937	6.592	5.361	4.83	5.931
